# Supplementary material for: The COVID-19 Pandemic and Ophthalmic Care: A Qualitative Study of Patients with Neovascular Age-Related Macular Degeneration (nAMD)
Source: Int J Environ Res Public Health. 2022 Aug 2;19(15):9488. doi: 10.3390/ijerph19159488 (PMC9368447; doi:10.3390/ijerph19159488)
Supplement: Supplementary file 1 [file ijerph-19-09488-s001.zip]

Archive with 1 entries (1 files):
- ijerph-1798250-supplementary.pdf
